# Supplementary material for: Design and Synthesis of Some New Furan-Based Derivatives and Evaluation of In Vitro Cytotoxic Activity
Source: Molecules. 2022 Apr 18;27(8):2606. doi: 10.3390/molecules27082606 (PMC9024937; doi:10.3390/molecules27082606)
Supplement: Supplementary file 1 [file molecules-27-02606-s001.zip]

Archive with 1 entries (1 files):
- molecules-1675027-supplementary.pdf
